# Supplementary material for: cis-Diiodido(N,N,N′,N′-tetra­methyl­ethylenediamine-κ2 N,N′)palladium(II)
Source: Acta Crystallogr Sect E Struct Rep Online. 2012 Jul 28;68(Pt 8):m1129. doi: 10.1107/S1600536812033004 (PMC3414169; doi:10.1107/S1600536812033004)
Supplement: Supplementary file 1 [file e-68-m1129-sup1.cif]

##############################################################################
#                                                                            #
# This CIF contains the data in a paper accepted for publication in          #
# Acta Crystallographica Section E. It conforms to the requirements of       #
# Notes for Authors for Acta Crystallographica Section E, and has been       #
# peer reviewed under the auspices of the IUCr Commission on Journals.       #
#                                                                            #
# Full details of the Crystallographic Information File format               #
# are given in the paper "The Crystallographic Information File (CIF):       #
# a New Standard Archive File for Crystallography" by S. R. Hall, F. H.      #
# Allen and I. D. Brown [Acta Cryst. (1991), A47, 655-685].                  #
#                                                                            #
# The current version of the core CIF dictionary is obtainable from          #
# ftp://ftp.iucr.org/pub/cif_core.dic.                                       #
#                                                                            #
# Software is freely available for graphical display of the structure(s)     #
# in this CIF. For information consult the CIF software page                 #
# http://www.iucr.org/resources/cif/software.                                #
#                                                                            #
# This file may be used for bona fide research purposes within the           #
# scientific community so long as proper attribution is given to the journal # 
# article from which it was obtained.                                        #
#                                                                            #
##############################################################################
data_I
_audit_creation_method     SHELXL-97
_chemical_name_systematic
;
<i>cis</i>-Diiodido(<i>N</i>,<i>N</i>,<i>N</i>',<i>N</i>'-\
tetramethylethylenediamine-\k^2^<i>N</i>,<i>N</i>')palladium(II)
;
_chemical_name_common     ?
_chemical_formula_moiety     'C6 H16 I2 N2  Pd'
_chemical_formula_sum     'C6 H16 I2 N2 Pd'
_chemical_formula_iupac     '[Pd I2 (C6 H16 N2)]'
_chemical_formula_weight     476.41
_chemical_melting_point     ?
_symmetry_cell_setting     monoclinic
_symmetry_space_group_name_H-M     'C 2/c'
_symmetry_space_group_name_Hall     '-C 2yc'
loop_
    _symmetry_equiv_pos_as_xyz
    'x, y, z'
    '-x, y, -z+1/2'
    'x+1/2, y+1/2, z'
    '-x+1/2, y+1/2, -z+1/2'
    '-x, -y, -z'
    'x, -y, z-1/2'
    '-x+1/2, -y+1/2, -z'
    'x+1/2, -y+1/2, z-1/2'
_cell_length_a     7.9266(4)
_cell_length_b     14.6911(7)
_cell_length_c     10.5309(5)
_cell_angle_alpha     90.00
_cell_angle_beta     107.262(2)
_cell_angle_gamma     90.00
_cell_volume     1171.09(10)
_cell_formula_units_Z     4
_cell_measurement_reflns_used     4971
_cell_measurement_theta_min     2.77
_cell_measurement_theta_max     28.05
_cell_measurement_temperature     100(2)
_exptl_crystal_description     needle
_exptl_crystal_colour     red
_exptl_crystal_size_max     0.22
_exptl_crystal_size_mid     0.15
_exptl_crystal_size_min     0.03
_exptl_crystal_density_diffrn     2.702
_exptl_crystal_density_meas     ?
_exptl_crystal_density_method     'not measured'
_exptl_crystal_F_000     872
_exptl_absorpt_coefficient_mu     6.810
_exptl_absorpt_correction_type     multi-scan
_exptl_absorpt_process_details     '(SADABS; Bruker, 2003)'
_exptl_absorpt_correction_T_min     0.5811
_exptl_absorpt_correction_T_max     0.8218
_exptl_special_details     ?
_diffrn_ambient_temperature     100(2)
_diffrn_radiation_type     MoK\a
_diffrn_radiation_wavelength     0.71073
_diffrn_radiation_source     'fine-focus sealed tube'
_diffrn_radiation_monochromator     graphite
_diffrn_measurement_device_type     'Bruker SMART APEX CCD'
_diffrn_measurement_method     '\w scan'
_diffrn_detector_area_resol_mean     8.26
_diffrn_reflns_number     6502
_diffrn_reflns_av_R_equivalents     0.0202
_diffrn_reflns_av_sigmaI/netI     0.0153
_diffrn_reflns_theta_min     2.77
_diffrn_reflns_theta_max     28.05
_diffrn_reflns_theta_full     26.00
_diffrn_measured_fraction_theta_max     0.951
_diffrn_measured_fraction_theta_full     0.990
_diffrn_reflns_limit_h_min     -10
_diffrn_reflns_limit_h_max     10
_diffrn_reflns_limit_k_min     -18
_diffrn_reflns_limit_k_max     18
_diffrn_reflns_limit_l_min     -13
_diffrn_reflns_limit_l_max     13
_diffrn_standards_number     ?
_diffrn_standards_interval_count     ?
_diffrn_standards_interval_time     ?
_diffrn_standards_decay_%     ?
_refine_special_details
;
Refinement of <i>F</i>^2^ against ALL reflections. The weighted <i>R</i>-factor
<i>wR</i> and goodness of fit <i>S</i> are based on <i>F</i>^2^, conventional
<i>R</i>-factors <i>R</i> are based on <i>F</i>, with <i>F</i> set to zero for
negative <i>F</i>^2^. The threshold expression of <i>F</i>^2^ >
\s(<i>F</i>^2^) is used only for calculating <i>R</i>-factors(gt) <i>etc</i>.
and is not relevant to the choice of reflections for refinement.
<i>R</i>-factors based on <i>F</i>^2^ are statistically about twice as large
as those based on <i>F</i>, and <i>R</i>- factors based on ALL data will be
even larger.
;
_reflns_number_total     1351
_reflns_number_gt     1326
_reflns_threshold_expression     I>2sigma(I)
_refine_ls_structure_factor_coef     Fsqd
_refine_ls_matrix_type     full
_refine_ls_R_factor_all     0.0240
_refine_ls_R_factor_gt     0.0232
_refine_ls_wR_factor_gt     0.0592
_refine_ls_wR_factor_ref     0.0597
_refine_ls_goodness_of_fit_ref     1.135
_refine_ls_restrained_S_all     1.135
_refine_ls_number_reflns     1351
_refine_ls_number_parameters     53
_refine_ls_number_restraints     0
_refine_ls_hydrogen_treatment     constr
_refine_ls_weighting_scheme     calc
_refine_ls_weighting_details
        'calc w=1/[\s^2^(Fo^2^)+(0.0250P)^2^+10.9315P] where P=(Fo^2^+2Fc^2^)/3'
_atom_sites_solution_hydrogens     geom
_atom_sites_solution_primary     direct
_atom_sites_solution_secondary     difmap
_refine_ls_shift/su_max     0.001
_refine_ls_shift/su_mean     0.000
_refine_diff_density_max     1.229
_refine_diff_density_min     -0.727
_refine_ls_extinction_method     none
_refine_ls_extinction_coef     ?
loop_
    _atom_type_symbol
    _atom_type_description
    _atom_type_scat_dispersion_real
    _atom_type_scat_dispersion_imag
    _atom_type_scat_source
    'C' 'C' 0.0033 0.0016
                         'International Tables Vol C Tables 4.2.6.8 and 6.1.1.4'
    'H' 'H' 0.0000 0.0000
                         'International Tables Vol C Tables 4.2.6.8 and 6.1.1.4'
    'N' 'N' 0.0061 0.0033
                         'International Tables Vol C Tables 4.2.6.8 and 6.1.1.4'
    'O' 'O' 0.0106 0.0060
                         'International Tables Vol C Tables 4.2.6.8 and 6.1.1.4'
    'Pd' 'Pd' -0.9988 1.0072
                         'International Tables Vol C Tables 4.2.6.8 and 6.1.1.4'
    'I' 'I' -0.4742 1.8119
                         'International Tables Vol C Tables 4.2.6.8 and 6.1.1.4'
_computing_data_collection     'SMART (Bruker, 2001)'
_computing_cell_refinement     'SAINT (Bruker, 2003)'
_computing_data_reduction     'SAINT (Bruker, 2003)'
_computing_structure_solution     'SHELXS97 (Sheldrick, 2008)'
_computing_structure_refinement     'SHELXL97 (Sheldrick, 2008)'
_computing_molecular_graphics     'SHELXTL (Sheldrick, 2008)'
_computing_publication_material     'SHELXTL (Sheldrick, 2008)'
loop_
    _atom_site_type_symbol
    _atom_site_label
    _atom_site_fract_x
    _atom_site_fract_y
    _atom_site_fract_z
    _atom_site_U_iso_or_equiv
    _atom_site_adp_type
    _atom_site_calc_flag
    _atom_site_refinement_flags
    _atom_site_occupancy
    _atom_site_symmetry_multiplicity
    _atom_site_disorder_assembly
    _atom_site_disorder_group
    Pd Pd1 0.5000 0.51798(3) 0.2500 0.01073(10) Uani d S 1 2 . .
    I I1 0.71154(4) 0.644568(18) 0.37384(3) 0.02349(10) Uani d . 1 1 . .
    N N1 0.3317(4) 0.4111(2) 0.1504(3) 0.0136(6) Uani d . 1 1 . .
    C C1 0.4427(5) 0.3275(3) 0.1794(4) 0.0191(8) Uani d . 1 1 . .
    H H1A 0.5175 0.3246 0.1192 0.023 Uiso calc R 1 1 . .
    H H1B 0.3656 0.2731 0.1632 0.023 Uiso calc R 1 1 . .
    C C2 0.1807(5) 0.4035(3) 0.2057(4) 0.0209(8) Uani d . 1 1 . .
    H H2A 0.1129 0.4603 0.1896 0.031 Uiso calc R 1 1 . .
    H H2B 0.2251 0.3922 0.3016 0.031 Uiso calc R 1 1 . .
    H H2C 0.1045 0.3529 0.1625 0.031 Uiso calc R 1 1 . .
    C C3 0.2605(6) 0.4205(3) 0.0038(4) 0.0216(8) Uani d . 1 1 . .
    H H3A 0.1947 0.3654 -0.0336 0.032 Uiso calc R 1 1 . .
    H H3B 0.3584 0.4291 -0.0341 0.032 Uiso calc R 1 1 . .
    H H3C 0.1816 0.4733 -0.0176 0.032 Uiso calc R 1 1 . .
loop_
    _atom_site_aniso_label
    _atom_site_aniso_U_11
    _atom_site_aniso_U_22
    _atom_site_aniso_U_33
    _atom_site_aniso_U_12
    _atom_site_aniso_U_13
    _atom_site_aniso_U_23
    Pd1 0.01163(18) 0.01133(18) 0.00958(18) 0.000 0.00366(13) 0.000
    I1 0.02803(17) 0.02164(16) 0.01984(16) -0.01018(10) 0.00561(11) -0.00239(10)
    N1 0.0124(14) 0.0169(15) 0.0119(14) -0.0017(12) 0.0040(11) -0.0028(12)
    C1 0.0214(19) 0.0140(17) 0.022(2) -0.0004(15) 0.0073(16) -0.0038(15)
    C2 0.0145(18) 0.029(2) 0.022(2) -0.0052(15) 0.0090(15) -0.0034(17)
    C3 0.024(2) 0.025(2) 0.0134(18) -0.0046(16) 0.0033(15) -0.0043(16)
_geom_special_details
;
All e.s.d.'s (except the e.s.d. in the dihedral angle between two l.s. planes)
are estimated using the full covariance matrix. The cell e.s.d.'s are taken
into account individually in the estimation of e.s.d.'s in distances, angles
and torsion angles; correlations between e.s.d.'s in cell parameters are only
used when they are defined by crystal symmetry. An approximate (isotropic)
treatment of cell e.s.d.'s is used for estimating e.s.d.'s involving l.s.
planes.
Least-squares planes (<i>x</i>,<i>y</i>,<i>z</i> in crystal coordinates) and
deviations from them (* indicates atom used to define plane)
- 0.3294 (0.0368) <i>x</i> + 14.6093 (0.0042) <i>y</i> + 1.1036 (0.0293)
<i>z</i> = 6.0620 (0.0112)
* 0.0000 (0.0000) N1 * 0.0000 (0.0000) C2 * 0.0000 (0.0000) C3
Rms deviation of fitted atoms = 0.0000
0.3294 (0.0369) <i>x</i> + 14.6093 (0.0042) <i>y</i> - 1.1036 (0.0293) <i>z</i>
= 5.8396 (0.0312)
Angle to previous plane (with approximate e.s.d.) = 12.10 (0.08)
* 0.0000 (0.0000) N1_$1 * 0.0000 (0.0000) C2_$1 * 0.0000 (0.0000) C3_$1
Rms deviation of fitted atoms = 0.0000
5.5219 (0.0048) <i>x</i> - 0.0000 (0.0000) <i>y</i> - 9.3919 (0.0040) <i>z</i>
= 0.4130 (0.0034)
Angle to previous plane (with approximate e.s.d.) = 84.35 (0.22)
* 0.0000 (0.0000) Pd1 * 0.0062 (0.0019) N1 * 0.0050 (0.0015) I1 * -0.0062
(0.0019) N1_$1 * -0.0050 (0.0015) I1_$1
Rms deviation of fitted atoms = 0.0050
;
loop_
    _geom_bond_atom_site_label_1
    _geom_bond_atom_site_label_2
    _geom_bond_site_symmetry_2
    _geom_bond_distance
    _geom_bond_publ_flag
    Pd1 N1 . 2.125(3) ?
    Pd1 N1 2_655 2.125(3) ?
    Pd1 I1 . 2.5833(4) ?
    Pd1 I1 2_655 2.5833(4) ?
    N1 C2 . 1.483(5) ?
    N1 C3 . 1.484(5) ?
    N1 C1 . 1.488(5) ?
    C1 C1 2_655 1.494(8) ?
    C1 H1A . 0.9900 ?
    C1 H1B . 0.9900 ?
    C2 H2A . 0.9800 ?
    C2 H2B . 0.9800 ?
    C2 H2C . 0.9800 ?
    C3 H3A . 0.9800 ?
    C3 H3B . 0.9800 ?
    C3 H3C . 0.9800 ?
loop_
    _geom_angle_atom_site_label_1
    _geom_angle_atom_site_label_2
    _geom_angle_atom_site_label_3
    _geom_angle_site_symmetry_1
    _geom_angle_site_symmetry_3
    _geom_angle
    _geom_angle_publ_flag
    N1 Pd1 N1 . 2_655 84.68(18) ?
    N1 Pd1 I1 . . 178.36(9) ?
    N1 Pd1 I1 2_655 . 93.71(9) ?
    N1 Pd1 I1 . 2_655 93.71(9) ?
    N1 Pd1 I1 2_655 2_655 178.36(9) ?
    I1 Pd1 I1 . 2_655 87.906(18) ?
    C2 N1 C3 . . 108.3(3) ?
    C2 N1 C1 . . 110.7(3) ?
    C3 N1 C1 . . 108.1(3) ?
    C2 N1 Pd1 . . 108.9(2) ?
    C3 N1 Pd1 . . 115.7(2) ?
    C1 N1 Pd1 . . 105.2(2) ?
    N1 C1 C1 . 2_655 110.6(3) ?
    N1 C1 H1A . . 109.5 ?
    C1 C1 H1A 2_655 . 109.5 ?
    N1 C1 H1B . . 109.5 ?
    C1 C1 H1B 2_655 . 109.5 ?
    H1A C1 H1B . . 108.1 ?
    N1 C2 H2A . . 109.5 ?
    N1 C2 H2B . . 109.5 ?
    H2A C2 H2B . . 109.5 ?
    N1 C2 H2C . . 109.5 ?
    H2A C2 H2C . . 109.5 ?
    H2B C2 H2C . . 109.5 ?
    N1 C3 H3A . . 109.5 ?
    N1 C3 H3B . . 109.5 ?
    H3A C3 H3B . . 109.5 ?
    N1 C3 H3C . . 109.5 ?
    H3A C3 H3C . . 109.5 ?
    H3B C3 H3C . . 109.5 ?
loop_
    _geom_torsion_atom_site_label_1
    _geom_torsion_atom_site_label_2
    _geom_torsion_atom_site_label_3
    _geom_torsion_atom_site_label_4
    _geom_torsion_site_symmetry_1
    _geom_torsion_site_symmetry_2
    _geom_torsion_site_symmetry_3
    _geom_torsion_site_symmetry_4
    _geom_torsion
    _geom_torsion_publ_flag
    N1 Pd1 N1 C2 2_655 . . . 104.9(3) ?
    I1 Pd1 N1 C2 2_655 . . . -74.8(2) ?
    N1 Pd1 N1 C3 2_655 . . . -133.0(3) ?
    I1 Pd1 N1 C3 2_655 . . . 47.3(3) ?
    N1 Pd1 N1 C1 2_655 . . . -13.83(18) ?
    I1 Pd1 N1 C1 2_655 . . . 166.5(2) ?
    C2 N1 C1 C1 . . . 2_655 -77.3(4) ?
    C3 N1 C1 C1 . . . 2_655 164.2(4) ?
    Pd1 N1 C1 C1 . . . 2_655 40.1(4) ?
    N1 C1 C1 N1 . . 2_655 2_655 -56.4(6) ?
_iucr_refine_instructions_details
;
TITL aa342s in C2/c
CELL 0.71073   7.9266  14.6911  10.5309  90.000 107.262  90.000
ZERR    4.00   0.0004   0.0007   0.0005   0.000   0.002   0.000
LATT 7
SYMM -X, Y, 0.5-Z
SFAC C  H  N  O  Pd I
UNIT 24 64 8 0  4 8
omit -2   2   1
omit -4   2   5
omit   -1   7   4
omit    3   1   0
omit -4   6   2
omit 3   1   1
omit -3   3   1
omit 0   2   2
omit 1   1   4
omit 0   0   4
omit 3   5   1
conf
bond $h
eqiv $1 1-x, y, 0.5-z
conf n1 c1 C1_$1 n1_$1
mpla n1 c2 c3
mpla n1_$1  c2_$1  c3_$1
mpla pd1 n1 I1 n1_$1 I1_$1
L.S. 20
acta 52
size 0.22    0.15  0.03
FMAP 2
PLAN 10
TEMP -173
WGHT    0.025000   10.931499
FVAR       0.22570
PD1   5    0.500000    0.517981    0.250000    10.50000    0.01163    0.01133 =
         0.00958    0.00000    0.00366    0.00000
I1    6    0.711541    0.644568    0.373844    11.00000    0.02803    0.02164 =
         0.01984   -0.00239    0.00561   -0.01018
N1    3    0.331732    0.411056    0.150405    11.00000    0.01237    0.01688 =
         0.01192   -0.00280    0.00401   -0.00166
C1    1    0.442675    0.327523    0.179445    11.00000    0.02141    0.01404 =
         0.02239   -0.00382    0.00731   -0.00036
AFIX  23
H1A   2    0.517533    0.324604    0.119186    11.00000   -1.20000
H1B   2    0.365613    0.273080    0.163167    11.00000   -1.20000
AFIX   0
C2    1    0.180729    0.403472    0.205725    11.00000    0.01451    0.02911 =
         0.02150   -0.00343    0.00904   -0.00520
AFIX 137
H2A   2    0.112874    0.460279    0.189579    11.00000   -1.50000
H2B   2    0.225052    0.392188    0.301632    11.00000   -1.50000
H2C   2    0.104453    0.352938    0.162530    11.00000   -1.50000
AFIX   0
C3    1    0.260538    0.420522    0.003833    11.00000    0.02447    0.02543 =
         0.01345   -0.00426    0.00333   -0.00458
AFIX 137
H3A   2    0.194669    0.365445   -0.033564    11.00000   -1.50000
H3B   2    0.358352    0.429051   -0.034113    11.00000   -1.50000
H3C   2    0.181590    0.473321   -0.017594    11.00000   -1.50000
HKLF 4
;
data_global
_journal_date_recd_electronic     2012-06-29
_journal_date_accepted     2012-07-20
_journal_name_full     'Acta Crystallographica, Section E'
_journal_year     2012
_journal_volume     68
_journal_issue      8
_journal_page_first     m1129
_journal_page_last     m1129
_journal_paper_category     QM
_journal_paper_doi     10.1107/S1600536812033004
_journal_coeditor_code     LR2073
_publ_contact_author_name     'Bautista-Cerezo, Delia'
_publ_contact_author_address
;
SAI
Universidad de Murcia,
Murcia 30071
Spain
;
_publ_contact_author_email     dbc@um.es
_publ_contact_author_fax     '+34 868 887302'
_publ_contact_author_phone     '+34 868 884165'
_publ_section_title
;\
<i>cis</i>-Diiodido(<i>N</i>,<i>N</i>,<i>N</i>',<i>N</i>'-\
tetramethylethylenediamine-\k^2^<i>N</i>,<i>N</i>')palladium(II)
;
loop_
    _publ_author_name
    _publ_author_address
    'Abell\'an-L\'opez, Antonio'
;
Grupo de Qu\'imica Organomet\'alica
Departamento de Qu\'imica Inorg\'anica
Universidad de Murcia,
Murcia 30071
Spain
;
    'Chicote-Olalla, Mar\'ia Teresa'
;
Grupo de Qu\'imica Organomet\'alica
Departamento de Qu\'imica Inorg\'anica
Universidad de Murcia,
Murcia 30071
Spain
;
    'Bautista-Cerezo, Delia'
;
SAI
Universidad de Murcia,
Murcia 30071
Spain
;
_publ_section_synopsis     .
