# Supplementary material for: cis-Diiodido(N,N,N′,N′-tetra­methyl­ethylenediamine-κ2 N,N′)palladium(II)
Source: Acta Crystallogr Sect E Struct Rep Online. 2012 Jul 28;68(Pt 8):m1129. doi: 10.1107/S1600536812033004 (PMC3414169; doi:10.1107/S1600536812033004)
Supplement: Supplementary file 2 [file e-68-m1129-Isup2.hkl]

# 
# h,k,l, Fc-squared, Fo-squared, sigma(Fo-squared) and status flag 
# 
data_I
_shelx_title ' aa342s in C2/c' 
_shelx_refln_list_code          4 
_shelx_F_calc_maximum      442.88 
_exptl_crystal_F_000       872.00 
_reflns_d_resolution_high  0.7557 
 
loop_ 
 _symmetry_equiv_pos_as_xyz 
 'x, y, z' 
 '-x, y, -z+1/2' 
 'x+1/2, y+1/2, z' 
 '-x+1/2, y+1/2, -z+1/2' 
 '-x, -y, -z' 
 'x, -y, z-1/2' 
 '-x+1/2, -y+1/2, -z' 
 'x+1/2, -y+1/2, z-1/2' 
 
_cell_length_a     7.9266 
_cell_length_b    14.6911 
_cell_length_c    10.5309 
_cell_angle_alpha  90.000 
_cell_angle_beta  107.262 
_cell_angle_gamma  90.000 
 
_shelx_F_squared_multiplier     1.000 
 
loop_ 
 _refln_index_h 
 _refln_index_k 
 _refln_index_l 
 _refln_F_squared_calc 
 _refln_F_squared_meas 
 _refln_F_squared_sigma 
 _refln_observed_status 
   2   0   0    48525.21    47139.78    614.68 o 
   4   0   0    73066.13    78094.13    804.51 o 
   6   0   0     6528.75     6539.64    115.13 o 
   8   0   0      119.85      165.54     39.81 o 
   1   1   0    62881.31    68090.91    735.58 o 
   5   1   0    52277.91    55025.85    412.29 o 
   7   1   0      132.60      158.99     15.73 o 
   9   1   0    10245.05    10101.47    382.21 o 
   0   2   0    13046.06    11732.76    229.66 o 
   2   2   0    27958.65    30603.94    256.63 o 
   4   2   0     7554.32     7830.63     82.81 o 
   6   2   0     8803.57     9138.67    102.60 o 
   8   2   0     6866.32     7026.50    128.51 o 
   1   3   0      972.74     1163.89     21.16 o 
   3   3   0    83505.25    88086.73    781.11 o 
   5   3   0     6613.90     5977.79     73.94 o 
   7   3   0    41834.12    43549.66    390.72 o 
   0   4   0    67923.98    70400.95    848.85 o 
   2   4   0   168019.56   175324.30   1648.37 o 
   4   4   0      741.02      507.99     21.05 o 
   6   4   0     8523.55     8681.23    142.49 o 
   8   4   0     9630.05     9491.25    177.07 o 
   1   5   0    16590.95    16183.49    177.62 o 
   3   5   0    19799.93    21689.12    211.98 o 
   5   5   0     2906.75     2907.27    113.29 o 
   7   5   0     6160.40     6143.58    123.42 o 
   9   5   0      595.57      565.36     91.28 o 
   0   6   0    69621.02    71995.99    843.32 o 
   2   6   0       42.99      292.54     19.04 o 
   4   6   0    24352.52    24982.47    246.86 o 
   6   6   0     2183.78     2246.87     57.24 o 
   8   6   0      119.84      180.10     36.69 o 
   1   7   0    21718.70    21971.06    221.46 o 
   3   7   0     3528.92     2915.45     52.46 o 
   5   7   0    50060.41    50814.47    515.95 o 
   7   7   0     5884.81     5705.17    110.04 o 
   0   8   0    36811.17    38432.22    528.46 o 
   2   8   0     3442.29     3150.31     47.34 o 
   4   8   0    16707.14    16844.13    195.62 o 
   6   8   0      540.34      582.94     41.32 o 
   8   8   0     1270.28     1252.76     56.57 o 
   1   9   0      256.58       84.72     16.04 o 
   3   9   0    10891.87    10954.08    137.51 o 
   5   9   0      312.73      363.79     25.39 o 
   7   9   0     5707.75     5294.43    119.05 o 
   0  10   0    20032.86    17948.02    711.85 o 
   2  10   0    37451.47    37451.86    628.87 o 
   4  10   0     2720.53     2371.69     53.71 o 
   6  10   0     2447.40     2280.41     64.85 o 
   8  10   0     2726.29     2614.78     86.03 o 
   1  11   0      111.78      173.20     16.49 o 
   3  11   0    13561.73    13855.21    171.39 o 
   5  11   0     6572.95     6361.20    104.95 o 
   7  11   0    10328.44    10160.75    171.30 o 
   0  12   0     1724.18     1821.74     62.52 o 
   2  12   0      892.90      989.04     37.84 o 
   4  12   0       93.47       94.79     16.22 o 
   6  12   0     2069.42     1999.07     63.56 o 
   1  13   0     2347.14     2262.27     58.56 o 
   3  13   0     7209.90     7004.02    121.64 o 
   5  13   0    10114.33    10040.29    163.75 o 
   7  13   0     3265.94     3384.62    156.38 o 
   0  14   0    21083.48    20417.62    408.59 o 
   2  14   0    19699.70    19457.20    256.55 o 
   4  14   0     5749.00     5593.40    111.34 o 
   6  14   0      381.21      401.78     40.52 o 
   1  15   0       45.18       81.31     17.94 o 
   3  15   0     1644.64     1670.84     55.92 o 
   5  15   0     1231.63     1374.91     72.20 o 
   0  16   0     6391.78     6467.65    195.30 o 
   2  16   0      875.50     1034.10     44.63 o 
   4  16   0      189.76      274.11     30.01 o 
   1  17   0     1882.05     2016.26     72.91 o 
   3  17   0     3368.15     3519.89     94.46 o 
   0  18   0    12641.81    12600.85    317.94 o 
   2  18   0     3646.05     3576.16     90.94 o 
  -9   1   1      611.70      671.31     49.47 o 
  -7   1   1     4097.87     3961.48     78.88 o 
  -5   1   1    30186.82    30640.63    242.46 o 
  -3   1   1    56732.50    58337.36    476.62 o 
  -1   1   1    36893.09    38428.27    349.95 o 
   1   1   1    12999.15    10917.38    116.26 o 
   5   1   1     7779.29     7957.71    103.65 o 
   7   1   1     5453.87     5409.57     83.23 o 
   9   1   1     6422.82     6592.18    203.12 o 
 -10   2   1     7298.40     7553.04    317.23 o 
  -8   2   1     5090.85     4975.95    118.91 o 
  -6   2   1    11238.05    11241.37    111.87 o 
  -4   2   1        1.53      -25.19     25.19 o 
   0   2   1    33885.66    34775.18    361.27 o 
   2   2   1    57711.14    59517.23    461.89 o 
   4   2   1    70306.55    72785.69    568.87 o 
   6   2   1    14582.92    14572.78    177.06 o 
   8   2   1     5901.02     5858.18    121.18 o 
  -9   3   1     1119.25     1080.99     82.71 o 
  -7   3   1      692.80      697.96     30.12 o 
  -5   3   1    14718.19    15026.60    159.97 o 
  -1   3   1    12400.07    10229.90    113.16 o 
   1   3   1     3134.05     3678.80     39.38 o 
   3   3   1     1219.08     1021.92     22.71 o 
   5   3   1     3305.47     3364.64     68.42 o 
   7   3   1      281.47      396.47     35.52 o 
   9   3   1     3064.25     2905.51    179.23 o 
  -8   4   1     7424.38     7132.72    149.99 o 
  -6   4   1     1824.79     1652.38     38.86 o 
  -4   4   1    12280.73    13211.83    140.58 o 
  -2   4   1    19554.91    21114.30    198.12 o 
   0   4   1     4575.45     3972.91     45.36 o 
   2   4   1    63329.71    67251.86    609.46 o 
   4   4   1     4053.56     3254.52     53.15 o 
   6   4   1     4662.81     4683.76     68.64 o 
   8   4   1      390.48      385.16     49.27 o 
  -9   5   1      107.18      175.14     37.74 o 
  -7   5   1    14498.84    14376.72    203.05 o 
  -5   5   1    16945.37    15937.50    170.97 o 
  -3   5   1   132927.27   140272.91   1234.43 o 
  -1   5   1    41357.94    41457.44    349.35 o 
   1   5   1    74563.77    78644.55    697.60 o 
   5   5   1     1286.38     1152.94     31.77 o 
   7   5   1    16978.26    16429.30    316.42 o 
  -8   6   1    10919.83    11122.50    255.18 o 
  -6   6   1       21.81       51.29     14.43 o 
  -4   6   1     6636.47     6912.17     86.77 o 
  -2   6   1    18001.10    18584.60    167.35 o 
   0   6   1     4188.84     3924.89     45.21 o 
   2   6   1    66220.40    69692.55    580.56 o 
   4   6   1     8922.31     7880.91    230.53 o 
   6   6   1    23498.04    23695.04    270.21 o 
   8   6   1       42.71       65.17     31.23 o 
  -9   7   1      752.16      766.47     80.26 o 
  -7   7   1     5549.86     5356.68    136.42 o 
  -5   7   1     3091.66     3053.58     60.46 o 
  -3   7   1     1522.99      922.74     31.15 o 
  -1   7   1    12169.81    12258.76    127.61 o 
   1   7   1     2823.20     2809.58     44.03 o 
   3   7   1     3828.48     3377.66     67.57 o 
   5   7   1     8220.28     8006.23    128.76 o 
   7   7   1     1249.05     1276.06     47.96 o 
   9   7   1     2417.51     2484.63    159.40 o 
  -8   8   1     1528.59     1624.96     57.89 o 
  -6   8   1    28129.13    28094.55    347.16 o 
  -4   8   1      143.88      210.46     18.36 o 
  -2   8   1      181.52      161.23     15.33 o 
   0   8   1    75130.79    79210.38    659.03 o 
   2   8   1    22040.36    21774.47    215.14 o 
   4   8   1    53331.42    54459.73    717.70 o 
   6   8   1       19.53       77.92     19.01 o 
   8   8   1     3360.60     3299.02    135.77 o 
  -9   9   1     3926.40     3779.46    200.62 o 
  -7   9   1      266.43      326.52     34.27 o 
  -5   9   1    46792.50    49077.67    504.03 o 
  -3   9   1    16666.63    16033.54    185.36 o 
  -1   9   1   103529.75   106291.65   1014.43 o 
   1   9   1     1673.86     1461.28     30.99 o 
   3   9   1    11253.62    11675.30    146.02 o 
   5   9   1    13560.26    13257.15    261.88 o 
   7   9   1      539.69      663.94     47.35 o 
  -8  10   1      555.48      517.59     39.14 o 
  -6  10   1     6373.18     6070.51    129.46 o 
  -4  10   1     7163.61     7346.78    107.54 o 
  -2  10   1     5160.85     5271.70     78.99 o 
   0  10   1    28701.22    29808.89    313.88 o 
   2  10   1      286.23      390.24     22.40 o 
   4  10   1    18387.55    18752.79    220.43 o 
   6  10   1       92.61      131.07     19.29 o 
   8  10   1     4977.36     5059.73    186.29 o 
  -7  11   1     4291.47     4198.40     97.92 o 
  -5  11   1      397.64      515.71     33.66 o 
  -3  11   1    30117.24    30990.30    331.93 o 
  -1  11   1      180.32      355.94     24.39 o 
   1  11   1    18293.41    18563.60    208.99 o 
   3  11   1     8960.23     8983.58    124.93 o 
   5  11   1      120.74      150.27     19.51 o 
   7  11   1    11638.09    10869.14    201.68 o 
  -8  12   1    17076.73    17091.71    528.94 o 
  -6  12   1      268.29      326.68     30.32 o 
  -4  12   1    10218.52    10035.14    154.72 o 
  -2  12   1    19158.72    19380.04    245.65 o 
   0  12   1     4232.66     3736.91     93.56 o 
   2  12   1    64064.74    65399.83    712.10 o 
   4  12   1     4415.07     4250.14     80.72 o 
   6  12   1    18391.78    17893.58    284.60 o 
  -7  13   1    10829.26    10898.72    208.85 o 
  -5  13   1      218.68      264.04     32.43 o 
  -3  13   1    29443.87    29953.60    362.92 o 
  -1  13   1     1391.02     1224.95     42.22 o 
   1  13   1    20689.21    21096.13    311.30 o 
   3  13   1     2376.21     2252.87     62.11 o 
   5  13   1     2600.30     2393.62     69.30 o 
   7  13   1     8687.35     8270.59    258.49 o 
  -6  14   1     5672.38     5251.89    143.82 o 
  -4  14   1     2295.32     2123.03     63.29 o 
  -2  14   1     6044.81     6054.79    110.57 o 
   0  14   1     5115.55     5220.37    112.86 o 
   2  14   1     3484.07     3497.42     80.13 o 
   4  14   1     6207.32     5642.38    112.43 o 
   6  14   1     3021.43     2750.82    170.59 o 
  -5  15   1    17407.64    17117.40    283.19 o 
  -3  15   1      819.86      900.39     43.28 o 
  -1  15   1    26589.19    27139.62    337.27 o 
   1  15   1      691.04      713.59     39.18 o 
   3  15   1     3391.89     3366.21     83.07 o 
   5  15   1     9959.44     9635.76    187.26 o 
  -4  16   1     3421.00     3211.39    153.61 o 
  -2  16   1      886.06      913.83     42.99 o 
   0  16   1    23372.10    23329.20    343.34 o 
   2  16   1     1175.05     1228.33     48.94 o 
   4  16   1    20609.11    20150.05    307.46 o 
  -3  17   1     1518.83     1511.13     56.79 o 
  -1  17   1     5968.91     5810.68    173.29 o 
   1  17   1     1618.24     1604.02     64.72 o 
   3  17   1     5103.81     5119.87    130.93 o 
  -2  18   1     2493.15     2489.25     84.87 o 
   0  18   1      140.65      110.45     24.12 o 
   2  18   1     9737.92     9979.47    280.54 o 
 -10   0   2     9972.50    10141.65    294.17 o 
  -8   0   2     3160.64     3094.18    167.84 o 
  -6   0   2    93874.67    95344.44    984.87 o 
  -4   0   2    14720.96    13121.08    162.79 o 
  -2   0   2   145425.38   147180.02   1707.62 o 
   0   0   2    41976.11    44025.87    708.93 o 
   2   0   2      240.41      238.07     18.45 o 
   4   0   2    82902.17    84606.41   1175.81 o 
   6   0   2     4498.08     4213.09    165.88 o 
   8   0   2    17482.01    17904.23    408.29 o 
  -9   1   2      518.51      577.67     46.77 o 
  -7   1   2    11496.81    11168.17    192.99 o 
  -5   1   2    19405.84    19608.57    160.50 o 
  -3   1   2      488.23      506.24     15.94 o 
  -1   1   2   196139.47   187321.78   2194.27 o 
   1   1   2    11038.12    10786.89     95.08 o 
   3   1   2    66947.83    70833.50    553.79 o 
   5   1   2     2964.00     3111.10     53.18 o 
   7   1   2     2728.74     2923.10     64.01 o 
   9   1   2     6404.20     6266.53    199.40 o 
 -10   2   2     2227.57     2120.12     97.22 o 
  -8   2   2     8429.45     8073.53    161.84 o 
  -6   2   2     3046.69     3182.44     59.73 o 
  -4   2   2    22243.47    22786.48    203.83 o 
  -2   2   2    11127.19     9972.44    116.42 o 
   2   2   2    33778.68    34421.39    291.33 o 
   4   2   2     3188.90     3611.88     47.80 o 
   6   2   2    17691.63    18012.69    194.01 o 
   8   2   2     1136.26     1235.84     43.64 o 
  -9   3   2    12747.82    12094.67    227.84 o 
  -7   3   2     2945.18     3010.10     70.65 o 
  -5   3   2      835.67     1011.03     26.21 o 
  -3   3   2    90325.81    92873.66    769.11 o 
  -1   3   2    40734.24    36897.42    346.35 o 
   1   3   2   189318.72   180563.88   1405.65 o 
   3   3   2     3133.14     2456.56     40.54 o 
   5   3   2    23410.09    24884.41    232.98 o 
   7   3   2     8999.13     8659.04    154.55 o 
   9   3   2       62.77       65.92     30.77 o 
 -10   4   2        5.57      115.81     43.17 o 
  -8   4   2    27880.58    27525.01    405.33 o 
  -6   4   2     7612.37     7021.41    116.07 o 
  -4   4   2    83244.36    86868.95    722.02 o 
  -2   4   2       19.42       -3.32      9.42 o 
   0   4   2    11936.35    12826.26    118.69 o 
   2   4   2    60787.35    65156.09    505.28 o 
   4   4   2     3501.34     3103.65     47.90 o 
   6   4   2    38459.73    39918.68    384.34 o 
   8   4   2      224.64      277.31     33.70 o 
  -9   5   2     2301.35     2190.43    117.44 o 
  -7   5   2     3113.25     3175.09     65.92 o 
  -5   5   2     7903.04     8308.37    108.78 o 
  -3   5   2    22154.45    24789.08    219.34 o 
  -1   5   2     2953.31     2089.81     45.55 o 
   1   5   2    44807.17    48590.78    414.11 o 
   3   5   2     1188.92     1160.92     36.67 o 
   5   5   2     7989.18     8227.84    105.88 o 
   7   5   2     2266.48     2209.26     69.72 o 
   9   5   2     1809.61     1712.37    136.24 o 
  -8   6   2       84.94      183.55     27.34 o 
  -6   6   2    25679.87    26040.10    319.86 o 
  -2   6   2    35959.36    37557.08    323.52 o 
   0   6   2    13784.02    14676.07    136.01 o 
   2   6   2      149.77      174.46     12.47 o 
   4   6   2    37953.39    38240.60    364.46 o 
   6   6   2     4645.58     4302.19     88.98 o 
   8   6   2    12472.39    11727.46    295.19 o 
  -9   7   2       15.92       63.83     28.72 o 
  -7   7   2     2366.24     2400.21     65.35 o 
  -5   7   2    23491.68    24092.51    295.44 o 
  -3   7   2    10643.60     9750.81    119.64 o 
  -1   7   2   114325.29   116078.09    961.06 o 
   1   7   2    21495.58    19198.32    194.19 o 
   3   7   2    50834.80    51072.91    542.18 o 
   5   7   2       49.91       68.13     16.59 o 
   7   7   2     1186.49     1189.59     53.07 o 
  -8   8   2      262.30      368.20     37.83 o 
  -6   8   2    13975.09    14003.28    198.70 o 
  -4   8   2      306.88      277.16     19.52 o 
  -2   8   2     9004.76     8867.36     92.81 o 
   0   8   2     5748.65     5766.70     66.18 o 
   2   8   2       65.63      130.59     15.60 o 
   4   8   2    18917.88    19244.53    221.93 o 
   6   8   2      624.00      698.91     38.56 o 
   8   8   2     8648.03     8475.86    311.40 o 
  -9   9   2     3852.75     3947.35    166.56 o 
  -7   9   2      263.94      313.56     29.54 o 
  -5   9   2      789.54      859.60     36.59 o 
  -3   9   2     6523.30     6337.97     90.87 o 
  -1   9   2      347.02      300.49     15.11 o 
   1   9   2    11685.33    11510.23    136.65 o 
   3   9   2      626.83      779.24     29.99 o 
   5   9   2     1722.98     1641.26     52.01 o 
   7   9   2     3814.23     3555.44     97.67 o 
  -8  10   2     9737.04     9570.92    195.31 o 
  -6  10   2     7416.98     7303.84    129.41 o 
  -4  10   2    27448.85    28452.53    348.57 o 
  -2  10   2     2760.16     2564.17     44.99 o 
   0  10   2     2476.88     2530.45     50.07 o 
   2  10   2    14424.62    13692.68    266.82 o 
   4  10   2     9234.07     8615.81    123.73 o 
   6  10   2    22848.32    22560.65    299.37 o 
  -7  11   2     1610.64     1601.53     57.13 o 
  -5  11   2     2254.16     2156.71     60.68 o 
  -3  11   2    25761.17    25752.86    309.64 o 
  -1  11   2    12018.54    11369.73    141.46 o 
   1  11   2    30076.83    30183.33    393.75 o 
   3  11   2     6470.40     5954.86     95.06 o 
   5  11   2     5010.25     4823.09    111.86 o 
   7  11   2        6.52       31.00     23.33 o 
  -8  12   2      445.36      489.39     82.06 o 
  -6  12   2      431.42      533.52     37.22 o 
  -4  12   2       28.26       72.54     18.54 o 
  -2  12   2     1967.51     1954.23     52.68 o 
   0  12   2      669.71      735.50     29.36 o 
   2  12   2       42.37       79.91     18.95 o 
   4  12   2       82.48      141.59     20.18 o 
   6  12   2      571.81      644.87     42.86 o 
  -7  13   2     1386.41     1393.41     56.52 o 
  -5  13   2      322.48      372.85     37.11 o 
  -3  13   2     4484.61     4493.81     90.64 o 
  -1  13   2    17514.79    17205.33    225.65 o 
   1  13   2    12256.79    12006.30    173.72 o 
   3  13   2     5254.04     5008.99    111.48 o 
   5  13   2        0.45       27.54     16.65 o 
  -6  14   2     9399.08     9673.72    192.28 o 
  -4  14   2    13004.54    12798.45    251.04 o 
  -2  14   2     4278.61     4230.35     88.17 o 
   0  14   2      271.03      276.91     25.13 o 
   2  14   2     3253.42     3135.26     76.03 o 
   4  14   2     9054.19     8833.86    171.93 o 
   6  14   2     6650.91     7283.83    237.03 o 
  -5  15   2     1362.54     1365.89     62.22 o 
  -3  15   2     5564.34     5198.96    105.41 o 
  -1  15   2     1890.56     1830.13     56.30 o 
   1  15   2     4501.77     4457.16     94.92 o 
   3  15   2     2151.47     2172.32     65.89 o 
   5  15   2     1664.80     1974.60    128.19 o 
  -4  16   2     1394.85     1551.64     65.95 o 
  -2  16   2     2017.30     1970.25     61.36 o 
   0  16   2      627.19      645.13     45.34 o 
   2  16   2      747.38      872.94     44.15 o 
   4  16   2     3262.90     3140.69     96.03 o 
  -3  17   2     3399.10     3643.88    105.03 o 
  -1  17   2    15898.89    15799.54    260.41 o 
   1  17   2     8503.74     8588.42    171.59 o 
   3  17   2     7842.88     7775.84    164.44 o 
  -2  18   2     3223.56     3443.17    101.42 o 
   0  18   2      312.05      400.86     40.45 o 
   2  18   2       16.81       31.21     29.48 o 
  -9   1   3     4093.27     4189.94    115.06 o 
  -7   1   3     7469.48     7115.56    141.84 o 
  -5   1   3     1483.22     1058.99     23.30 o 
  -3   1   3     2903.62     2425.28     44.86 o 
  -1   1   3    21615.10    21084.55    183.41 o 
   1   1   3    32208.86    31941.61    299.38 o 
   3   1   3    51626.71    53602.15    426.17 o 
   5   1   3    14067.63    13654.30    165.86 o 
   7   1   3     6460.72     6233.01    105.43 o 
   9   1   3       73.70      150.94     24.51 o 
 -10   2   3      238.76      267.84     37.14 o 
  -8   2   3     1655.57     1604.86     63.82 o 
  -6   2   3    25591.82    25548.38    314.86 o 
  -4   2   3    51139.73    51790.91    405.66 o 
  -2   2   3   101364.57   105229.44    930.35 o 
   0   2   3    45348.64    43801.61    350.64 o 
   2   2   3    17041.99    15455.01    156.18 o 
   4   2   3     4903.78     4910.21     60.04 o 
   6   2   3     5267.80     5044.99     86.13 o 
   8   2   3    12447.58    12566.37    176.35 o 
  -9   3   3      136.88      219.75     34.37 o 
  -7   3   3     1566.66     1521.84     49.13 o 
  -5   3   3     3465.06     3873.33     60.36 o 
  -3   3   3      259.69      335.21     14.33 o 
  -1   3   3    15973.63    17101.44    152.54 o 
   1   3   3     1468.92      743.96     26.45 o 
   3   3   3    17377.10    17087.97    158.74 o 
   5   3   3     3449.51     3466.41     65.73 o 
   7   3   3     6366.73     6337.92    129.81 o 
 -10   4   3     1064.28      975.83    139.38 o 
  -8   4   3     1448.21     1513.23     53.78 o 
  -6   4   3      134.87      171.45     17.70 o 
  -4   4   3    32668.49    33768.67    298.89 o 
  -2   4   3     3944.26     2527.52     43.50 o 
   0   4   3    24958.04    24597.68    217.91 o 
   2   4   3      492.19      638.16     16.52 o 
   4   4   3        7.38       35.66      9.09 o 
   6   4   3     5102.94     4853.06     85.25 o 
   8   4   3      171.03      210.90     28.09 o 
  -9   5   3    14383.92    14184.91    302.09 o 
  -7   5   3     5513.76     5442.94    104.73 o 
  -5   5   3    24132.48    25347.47    275.66 o 
  -3   5   3     6998.50     6031.07     77.36 o 
  -1   5   3     5145.32     3887.16     53.06 o 
   1   5   3    93299.86    94879.98    782.77 o 
   3   5   3    30079.25    29394.44    280.27 o 
   5   5   3    30361.33    31252.15    332.60 o 
   7   5   3      663.81      811.14     47.10 o 
  -8   6   3     7279.32     7247.18    153.95 o 
  -6   6   3     2776.69     2652.76     63.63 o 
  -4   6   3    52981.94    55281.96    506.11 o 
  -2   6   3    14127.31    13473.07    129.47 o 
   0   6   3    51741.34    53848.01    453.94 o 
   2   6   3       81.43      155.78     12.21 o 
   4   6   3     1899.43     1979.25     52.43 o 
   6   6   3    10598.38    10564.34    199.01 o 
   8   6   3      531.96      651.67     57.12 o 
  -9   7   3     1019.08     1123.17     64.35 o 
  -7   7   3     7430.96     7404.86    150.55 o 
  -5   7   3       10.96       39.16     23.41 o 
  -3   7   3     8562.94     8214.45     94.09 o 
  -1   7   3     9019.04     8872.27     92.97 o 
   1   7   3     1650.61     1596.51     31.67 o 
   3   7   3    10990.85    11114.75    139.53 o 
   5   7   3     5111.45     5155.61     98.53 o 
   7   7   3      612.52      614.99     45.51 o 
  -8   8   3      735.89      797.07     69.93 o 
  -6   8   3    20439.43    20673.81    268.86 o 
  -4   8   3     8930.10     8344.62    126.08 o 
  -2   8   3    73635.20    74464.82    626.58 o 
   0   8   3     2608.59     2176.69     35.65 o 
   2   8   3    13322.74    13677.93    175.24 o 
   4   8   3    13137.13    13024.41    182.26 o 
   6   8   3       86.12      105.37     22.21 o 
   8   8   3     9920.23    10331.73    393.20 o 
  -9   9   3      886.68     1157.87     87.70 o 
  -7   9   3    25267.71    26074.10    336.99 o 
  -5   9   3      100.89      120.44     18.66 o 
  -3   9   3     6620.02     6858.59    100.86 o 
  -1   9   3    44162.77    45351.75    391.63 o 
   1   9   3    10988.95     9808.77    230.35 o 
   3   9   3    60761.11    62375.23    622.51 o 
   5   9   3     2501.14     2723.15     70.37 o 
   7   9   3     7937.51     8036.18    163.54 o 
  -8  10   3      577.07      561.02     46.79 o 
  -6  10   3    13630.22    14084.84    205.00 o 
  -4  10   3      619.02      714.19     33.12 o 
  -2  10   3    26179.69    26947.53    285.38 o 
   0  10   3     1204.02     1312.41     54.92 o 
   2  10   3    11324.30    11283.45    237.53 o 
   4  10   3     2282.50     2164.28     59.75 o 
   6  10   3     2045.21     1881.32     68.62 o 
  -7  11   3       28.80       70.89     18.35 o 
  -5  11   3    14545.76    14524.46    238.62 o 
  -3  11   3     7162.43     7143.44    115.50 o 
  -1  11   3      894.04     1025.49     32.47 o 
   1  11   3    32817.93    33400.70    385.71 o 
   3  11   3      694.23      662.00     31.96 o 
   5  11   3    12760.84    12109.27    188.41 o 
   7  11   3     1041.32     1067.70    127.60 o 
  -8  12   3     7393.61     8470.37    348.05 o 
  -6  12   3      842.73      958.85     44.69 o 
  -4  12   3    45190.73    45453.63    588.75 o 
  -2  12   3     6821.19     6350.02    109.50 o 
   0  12   3    38844.34    38898.18    413.16 o 
   2  12   3     1543.45     1583.86     49.78 o 
   4  12   3     1746.04     1675.85     54.90 o 
   6  12   3    13644.54    13703.86    305.89 o 
  -7  13   3       33.96       70.26     39.58 o 
  -5  13   3     8197.24     7837.06    158.00 o 
  -3  13   3     5947.48     5832.27    106.47 o 
  -1  13   3        8.64       60.01     12.76 o 
   1  13   3    32983.40    32789.47    467.73 o 
   3  13   3      577.26      697.38     39.25 o 
   5  13   3    18166.10    18330.79    273.40 o 
  -6  14   3     2849.53     2887.27     93.00 o 
  -4  14   3     2444.68     2284.76     75.84 o 
  -2  14   3     7503.60     7540.52    128.11 o 
   0  14   3     3591.91     3540.41     79.48 o 
   2  14   3     4212.90     4113.90     90.37 o 
   4  14   3     7980.03     7494.72    155.07 o 
  -5  15   3      923.61      861.50     55.23 o 
  -3  15   3     3365.54     3345.32     94.30 o 
  -1  15   3    17012.21    16781.63    297.68 o 
   1  15   3      902.68      955.85     48.45 o 
   3  15   3    24791.70    23947.17    469.81 o 
   5  15   3      656.36      928.79    106.50 o 
  -4  16   3      742.34      837.43     54.23 o 
  -2  16   3    26485.37    26473.10    337.58 o 
   0  16   3      106.84      130.97     23.65 o 
   2  16   3     7907.57     7874.71    143.40 o 
   4  16   3     2602.99     2338.78    121.80 o 
  -3  17   3     1412.38     1301.83     62.57 o 
  -1  17   3     6775.95     6455.20    182.11 o 
   1  17   3      614.47      683.85     42.92 o 
   3  17   3     6186.90     5866.87    207.77 o 
  -2  18   3      123.57      261.28     72.63 o 
   0  18   3     7698.92     8109.40    201.37 o 
   2  18   3     1833.36     1693.57     98.15 o 
 -10   0   4        2.09       25.96     64.39 o 
  -8   0   4    15943.87    15567.73    369.26 o 
  -6   0   4    11539.08    11976.72    214.94 o 
  -4   0   4      260.29      396.96     31.23 o 
  -2   0   4   157701.89   162504.42   1919.80 o 
   2   0   4   101971.41   101336.10   1385.12 o 
   4   0   4      115.52      140.65     47.31 o 
   6   0   4     4824.05     4902.13    127.02 o 
   8   0   4     8606.55     8044.19    190.66 o 
  -9   1   4      335.35      391.31     40.74 o 
  -7   1   4    34571.00    35056.84    423.86 o 
  -5   1   4     1825.53     1760.71     40.53 o 
  -3   1   4    76465.23    84162.88    753.00 o 
  -1   1   4    15732.01    16787.69    161.84 o 
   3   1   4    45435.78    47243.35    435.08 o 
   5   1   4      156.79      218.66     39.59 o 
   7   1   4    12836.09    12739.57    176.20 o 
 -10   2   4     4907.53     4746.34    131.56 o 
  -8   2   4     3349.91     3339.36     94.81 o 
  -6   2   4     5497.46     5673.41    100.52 o 
  -4   2   4    21468.21    22328.77    222.78 o 
  -2   2   4     2304.61     2530.36     34.25 o 
   0   2   4    51954.07    53817.41    449.47 o 
   2   2   4     4297.94     4758.39     54.14 o 
   4   2   4    16357.74    16634.00    178.74 o 
   6   2   4     5092.15     4914.76    109.34 o 
   8   2   4     1976.23     1999.51     60.75 o 
  -9   3   4    16548.53    16120.12    283.74 o 
  -7   3   4     4636.42     4377.50     90.01 o 
  -5   3   4    71688.52    73955.15    671.47 o 
  -3   3   4     3602.71     2972.40     47.65 o 
  -1   3   4    33160.43    34229.93    294.78 o 
   1   3   4    44784.09    46835.62    421.19 o 
   3   3   4     1114.11      867.86     24.04 o 
   5   3   4    52560.09    53820.61    541.89 o 
   7   3   4     1068.38     1258.40     46.54 o 
  -8   4   4      803.41      941.74     43.22 o 
  -6   4   4     3435.18     3577.62     75.93 o 
  -4   4   4    42204.97    43316.63    404.33 o 
  -2   4   4     9932.21     8360.92     91.88 o 
   0   4   4   136204.58   137766.31   1059.79 o 
   2   4   4     6711.34     5643.04     66.30 o 
   4   4   4    31076.94    32621.35    341.97 o 
   6   4   4     2738.02     2608.29     61.63 o 
   8   4   4      596.64      641.15     52.04 o 
  -9   5   4     4169.73     3831.83    133.80 o 
  -7   5   4     1099.99     1269.45     47.09 o 
  -5   5   4    19836.81    20883.08    252.95 o 
  -3   5   4     4545.20     4441.25     55.59 o 
  -1   5   4    10077.74     8820.36    102.27 o 
   1   5   4    16307.93    15967.89    213.64 o 
   3   5   4     1719.18     1749.81     38.44 o 
   5   5   4     5380.07     5616.95    103.59 o 
   7   5   4     2258.95     2129.58     74.85 o 
  -8   6   4     6472.05     6475.72    144.20 o 
  -6   6   4     9756.73     9361.50    294.66 o 
  -4   6   4       13.10       51.40     13.74 o 
  -2   6   4    64122.46    66377.98    558.37 o 
   0   6   4     8951.59     8193.75     88.24 o 
   2   6   4    44021.72    44309.33    418.09 o 
   4   6   4      173.76      158.36     25.20 o 
   6   6   4     2614.88     2678.13     80.72 o 
   8   6   4     4501.55     4383.89    232.62 o 
  -9   7   4     1481.07     1672.69     71.59 o 
  -7   7   4    31512.62    32252.57    610.51 o 
  -5   7   4     7374.99     6918.76    101.70 o 
  -3   7   4    43180.95    43321.41    377.02 o 
   1   7   4      808.19      414.02     25.74 o 
   3   7   4    33268.73    34615.98    399.16 o 
   5   7   4     8230.56     7868.74    148.70 o 
   7   7   4    21896.22    22584.67    377.87 o 
  -8   8   4      951.13     1005.86     63.21 o 
  -6   8   4     6233.26     6186.36    128.80 o 
  -4   8   4      869.81      701.89     30.31 o 
  -2   8   4    30826.71    31049.13    277.71 o 
   0   8   4     4015.65     3572.70     51.09 o 
   2   8   4    31911.49    33238.32    358.34 o 
   4   8   4      258.44      327.86     31.11 o 
   6   8   4     5693.98     5621.36    160.88 o 
  -9   9   4     1388.76     1814.84    134.67 o 
  -7   9   4        2.82       39.09     19.63 o 
  -5   9   4     5899.71     5912.65    105.32 o 
  -3   9   4        7.45       47.66     11.04 o 
  -1   9   4     5033.16     4881.18     87.28 o 
   1   9   4     5237.40     5306.19     79.31 o 
   3   9   4      136.98      294.41     25.76 o 
   5   9   4     8157.16     7674.94    150.53 o 
   7   9   4        0.23       62.49     35.13 o 
  -8  10   4       85.89      160.48     28.17 o 
  -6  10   4       77.45      108.51     21.45 o 
  -4  10   4    17071.38    16960.16    224.67 o 
  -2  10   4    15520.54    14871.54    174.37 o 
   0  10   4    50249.95    50345.44    481.68 o 
   2  10   4    11230.28    10782.48    142.55 o 
   4  10   4     9955.59     9805.86    158.74 o 
   6  10   4      540.40      520.74     44.62 o 
  -7  11   4     3267.51     3424.02    156.89 o 
  -5  11   4    14024.93    13656.83    197.68 o 
  -3  11   4     1744.35     1652.19     55.92 o 
  -1  11   4     4348.50     4247.04     72.82 o 
   1  11   4     1388.95     1449.42     40.91 o 
   3  11   4     2434.47     2499.61     65.31 o 
   5  11   4    10992.30    10622.64    191.67 o 
  -8  12   4     1860.19     2125.20    153.90 o 
  -6  12   4      364.65      437.16     34.01 o 
  -4  12   4     3322.60     3239.76     86.71 o 
  -2  12   4        2.62       46.62     18.86 o 
   0  12   4      994.17     1088.57     35.62 o 
   2  12   4      408.80      433.03     36.17 o 
   4  12   4     1911.00     2034.64    108.45 o 
   6  12   4      776.77      795.15     77.68 o 
  -7  13   4     4613.50     4891.36    152.88 o 
  -5  13   4     6789.93     6874.23    169.69 o 
  -3  13   4     7374.26     7142.65    141.31 o 
  -1  13   4      258.98      352.08     24.56 o 
   1  13   4     1162.48     1176.02     44.57 o 
   3  13   4     6709.35     6610.57    138.79 o 
   5  13   4     4193.83     4387.64    113.20 o 
  -6  14   4       60.37       76.56     23.80 o 
  -4  14   4     6172.49     6246.06    136.53 o 
  -2  14   4    13443.66    13634.19    195.73 o 
   0  14   4    17626.29    17456.19    262.13 o 
   2  14   4    11897.47    11853.20    204.72 o 
   4  14   4     2043.85     2272.11     79.25 o 
  -5  15   4     1748.26     1842.99     72.50 o 
  -3  15   4       69.21      122.45     23.42 o 
  -1  15   4      594.36      651.22     52.81 o 
   1  15   4        1.07       20.64     16.07 o 
   3  15   4      214.16      264.78     33.06 o 
  -4  16   4       66.97       70.55     21.76 o 
  -2  16   4     2486.70     2638.87     83.33 o 
   0  16   4     1076.52     1197.00     54.74 o 
   2  16   4     1787.81     1938.29    106.32 o 
   4  16   4      205.71      208.48     67.14 o 
  -3  17   4     6909.56     7086.73    156.35 o 
  -1  17   4        0.57       25.87     17.36 o 
   1  17   4      225.79      295.24     34.07 o 
   0  18   4     2333.16     2622.05    119.55 o 
  -9   1   5      259.47      366.21     46.27 o 
  -7   1   5     5676.93     5578.74    104.88 o 
  -5   1   5    20649.59    20251.22    250.23 o 
  -3   1   5    42402.51    42784.00    397.67 o 
  -1   1   5    33910.83    33135.34    313.13 o 
   1   1   5    24787.19    24434.94    316.78 o 
   3   1   5       10.05       28.66     11.33 o 
   5   1   5     1283.00     1145.89     42.81 o 
   7   1   5     5852.03     5470.83    105.24 o 
 -10   2   5     5482.22     5725.24    271.10 o 
  -8   2   5    12934.21    12761.24    225.80 o 
  -6   2   5     5154.26     5082.34     83.36 o 
  -2   2   5    14511.37    13046.43    133.75 o 
   0   2   5    16614.85    15432.12    138.76 o 
   2   2   5    58440.68    58217.54    564.56 o 
   4   2   5    20851.95    21022.03    281.77 o 
   6   2   5    14288.91    13555.47    255.07 o 
  -9   3   5       27.05       47.30     22.38 o 
  -7   3   5     5499.11     5490.07    105.14 o 
  -5   3   5     1203.97     1077.95     43.68 o 
  -3   3   5    18268.86    17635.47    186.93 o 
  -1   3   5     6254.11     5742.91     64.79 o 
   1   3   5    18523.38    19025.45    206.86 o 
   3   3   5      168.77      283.06     34.44 o 
   5   3   5      274.10      296.79     24.92 o 
   7   3   5     2770.81     2825.11     81.14 o 
  -8   4   5      255.34      333.78     30.54 o 
  -6   4   5    13333.43    13649.48    193.47 o 
  -4   4   5      285.94      360.00     18.26 o 
  -2   4   5      255.17      310.88     13.99 o 
   0   4   5    22114.60    22529.94    208.83 o 
   2   4   5     7488.83     6628.79     89.73 o 
   4   4   5    10461.17    10324.81    140.12 o 
   6   4   5        2.91       42.09     16.95 o 
  -9   5   5     2034.93     1933.81    114.70 o 
  -7   5   5      944.63      930.22     41.49 o 
  -5   5   5    51613.63    52918.88    668.83 o 
  -3   5   5    28543.84    27098.82    327.27 o 
  -1   5   5    67110.58    67855.02    610.26 o 
   1   5   5     2146.81     1755.43     42.76 o 
   3   5   5      745.20      845.53     31.80 o 
   5   5   5    10869.25    10611.19    164.43 o 
   7   5   5     2286.20     2428.57     83.35 o 
  -8   6   5      729.51      837.56     50.36 o 
  -6   6   5    10526.99    10341.00    159.01 o 
  -4   6   5     2778.41     2878.41     71.42 o 
  -2   6   5       12.19       55.95      9.82 o 
   0   6   5    38037.34    39223.54    343.88 o 
   2   6   5     6184.17     6029.88     82.52 o 
   4   6   5    27914.59    28886.43    345.89 o 
   6   6   5      902.62     1130.50     56.09 o 
  -9   7   5     3081.00     3213.72    138.21 o 
  -7   7   5     1318.02     1381.12     58.24 o 
  -5   7   5     1359.87     1391.82     39.33 o 
  -3   7   5     8299.83     8303.02    104.11 o 
  -1   7   5     4800.98     4945.01     63.94 o 
   1   7   5     3596.95     3602.72     78.37 o 
   3   7   5    11283.55    11201.02    182.51 o 
   5   7   5      883.57      951.71     49.49 o 
   7   7   5     2241.02     2118.70    123.08 o 
  -8   8   5    14772.30    15217.68    263.59 o 
  -6   8   5     1563.27     1542.64     58.50 o 
  -4   8   5    12348.72    12606.92    199.78 o 
  -2   8   5    17709.13    17622.57    181.86 o 
   0   8   5     3663.09     3261.17     54.25 o 
   2   8   5    56504.71    58113.91    654.25 o 
   4   8   5     2687.51     2700.80     78.40 o 
   6   8   5     9829.00     9601.24    184.78 o 
  -9   9   5     1155.20     1028.25    100.70 o 
  -7   9   5    16601.83    16284.21    269.52 o 
  -5   9   5     4904.60     4607.84     90.31 o 
  -3   9   5    66814.46    67984.32    739.19 o 
  -1   9   5     5240.58     4795.22     70.64 o 
   1   9   5    18600.38    19073.71    235.21 o 
   3   9   5     5914.30     5881.08    120.43 o 
   5   9   5        0.43       47.99     19.53 o 
  -8  10   5     5533.07     5289.03    134.22 o 
  -6  10   5     3492.09     3422.16     93.90 o 
  -4  10   5     5621.31     5548.07    100.40 o 
  -2  10   5    12056.28    11870.69    148.10 o 
   0  10   5      518.29      599.80     25.53 o 
   2  10   5    12599.41    13120.89    186.16 o 
   4  10   5      106.85      153.87     25.39 o 
   6  10   5     6024.74     6103.42    142.10 o 
  -7  11   5     1173.63     1123.71     57.21 o 
  -5  11   5    19255.97    18927.91    255.09 o 
  -3  11   5      180.41      209.79     24.92 o 
  -1  11   5    24434.27    24544.51    270.07 o 
   1  11   5      956.91     1053.48     40.31 o 
   3  11   5     2571.01     2441.21     74.37 o 
   5  11   5     8053.92     7622.72    169.50 o 
  -8  12   5      497.08      754.20    102.27 o 
  -6  12   5    16830.13    16544.23    268.92 o 
  -4  12   5     1401.57     1414.91     55.69 o 
  -2  12   5      790.71      847.89     41.38 o 
   0  12   5    37262.21    37936.69    518.78 o 
   2  12   5     4546.30     4697.11     96.58 o 
   4  12   5    30896.92    31460.68    437.80 o 
  -5  13   5    20455.42    20171.06    335.51 o 
  -3  13   5     1048.96      929.56     46.13 o 
  -1  13   5    23889.90    24190.67    274.25 o 
   1  13   5     1378.89     1433.66     56.96 o 
   3  13   5     5775.76     5575.87    144.83 o 
   5  13   5     5026.88     5024.04    251.07 o 
  -6  14   5     1177.83     1060.28     57.81 o 
  -4  14   5     5164.60     5081.95    120.51 o 
  -2  14   5     4516.43     4516.00    108.01 o 
   0  14   5     3751.61     3576.50     86.41 o 
   2  14   5     6733.09     6614.19    141.55 o 
   4  14   5     2198.88     2181.69    109.49 o 
  -5  15   5      179.49      282.60     39.41 o 
  -3  15   5    25833.53    25277.62    369.63 o 
  -1  15   5      870.49      953.13     47.52 o 
   1  15   5    12778.10    12834.85    220.04 o 
   3  15   5     2191.63     2144.80    105.40 o 
  -4  16   5     4411.64     4077.67    111.48 o 
  -2  16   5     8106.56     8052.25    194.53 o 
   0  16   5      202.31      303.27     40.13 o 
   2  16   5    17264.34    17803.32    288.52 o 
  -3  17   5     6417.15     5750.22    191.24 o 
  -1  17   5      809.38      902.23     67.02 o 
   1  17   5     4791.33     5064.52    147.45 o 
   0  18   5     7466.39     7931.71    317.23 o 
 -10   0   6      703.98      736.93    103.45 o 
  -8   0   6    31567.08    29995.70    621.27 o 
  -6   0   6     5711.11     4938.19    119.34 o 
  -4   0   6    95542.83   102474.07   1425.74 o 
  -2   0   6       76.45      252.36     44.65 o 
   0   0   6     1609.76     1213.01     52.24 o 
   2   0   6    57126.43    59844.72    848.98 o 
   4   0   6     6855.56     6265.44    145.53 o 
   6   0   6    31763.86    32253.07    514.29 o 
  -9   1   6     8500.96     8350.33    178.30 o 
  -7   1   6     6189.12     6073.65    113.02 o 
  -5   1   6     1972.50     2050.71     62.49 o 
  -3   1   6    57640.53    60329.34    554.94 o 
  -1   1   6     2529.76     2176.37     37.68 o 
   1   1   6    54515.52    55521.43    738.39 o 
   3   1   6      170.37      309.45     23.29 o 
   5   1   6     8155.17     8203.25    179.08 o 
   7   1   6     4003.63     4023.67     91.25 o 
 -10   2   6     4605.59     4084.52    223.59 o 
  -8   2   6     1114.67      946.39     53.20 o 
  -6   2   6    13782.44    13884.63    175.25 o 
  -4   2   6     3242.96     3366.43     62.00 o 
  -2   2   6    21461.34    21125.40    199.11 o 
   0   2   6    10655.80     9184.86    150.54 o 
   2   2   6     8682.37     8911.32    113.22 o 
   4   2   6    11619.65    11515.96    161.29 o 
   6   2   6     1186.59     1250.51     47.38 o 
  -9   3   6       24.32       89.26     24.94 o 
  -7   3   6     5495.57     5472.72    106.81 o 
  -5   3   6    21677.10    22036.50    250.70 o 
  -3   3   6     4044.06     3493.25     56.93 o 
  -1   3   6   115895.25   116987.29    908.43 o 
   1   3   6     7287.60     5896.86    121.89 o 
   3   3   6    43190.90    44310.62    421.61 o 
   5   3   6     1120.63     1024.65     40.62 o 
   7   3   6     1214.50     1369.99     58.56 o 
  -8   4   6     1022.42     1001.05     60.49 o 
  -6   4   6    46819.80    46617.57    543.82 o 
  -4   4   6     4683.94     4244.57     78.94 o 
  -2   4   6    35869.99    36680.91    322.84 o 
   0   4   6    16013.56    17139.36    165.83 o 
   2   4   6      329.40      318.16     21.66 o 
   4   4   6    38338.75    39898.98    423.31 o 
   6   4   6     1604.93     1731.08     60.11 o 
  -9   5   6     3229.46     3147.96    120.05 o 
  -7   5   6     2877.99     3041.54     83.84 o 
  -5   5   6    12554.89    12525.59    161.05 o 
  -3   5   6     1818.18     1903.42     40.24 o 
  -1   5   6    16046.17    16626.21    162.38 o 
   1   5   6     2272.07     2282.24     46.43 o 
   3   5   6     6228.04     6431.46    120.83 o 
   5   5   6     1911.85     1939.21     66.01 o 
  -8   6   6    16751.04    16854.80    317.14 o 
  -6   6   6      496.76      544.81     34.06 o 
  -4   6   6    29051.77    29285.14    292.14 o 
  -2   6   6       43.33      112.99     12.20 o 
   0   6   6     7313.38     7171.92    170.64 o 
   2   6   6     8903.18     8980.08    114.12 o 
   4   6   6      363.30      309.73     29.35 o 
   6   6   6    13241.24    12858.95    202.32 o 
  -9   7   6     6812.66     6885.66    161.42 o 
  -7   7   6     1919.50     1823.19     67.29 o 
  -5   7   6        7.31       32.23     17.94 o 
  -3   7   6    43516.18    44046.82    421.38 o 
  -1   7   6    17432.70    15974.33    233.41 o 
   1   7   6    64249.39    66342.27    696.85 o 
   3   7   6     5477.62     5316.79    115.44 o 
   5   7   6     8191.95     8294.87    165.73 o 
  -8   8   6     8375.79     7961.70    169.76 o 
  -6   8   6     1291.90     1196.38     73.67 o 
  -4   8   6    14829.94    14720.66    181.82 o 
  -2   8   6      133.79      206.50     17.88 o 
   0   8   6     5444.07     5203.92    169.72 o 
   2   8   6     6998.42     7133.35    164.37 o 
   4   8   6        5.07       44.32     18.96 o 
   6   8   6     6976.65     7059.15    157.65 o 
  -7   9   6     2586.61     2492.04     81.57 o 
  -5   9   6     1112.63     1144.27     41.44 o 
  -3   9   6      118.42      153.58     17.77 o 
  -1   9   6    12476.53    12442.55    153.42 o 
   1   9   6        5.65       69.80     23.61 o 
   3   9   6     4891.40     4674.25    109.40 o 
   5   9   6     1732.56     1672.34     68.92 o 
  -8  10   6     3053.08     3377.25    105.29 o 
  -6  10   6    16899.77    16942.53    273.19 o 
  -4  10   6     4803.42     4680.08     98.86 o 
  -2  10   6    10511.17    10244.03    174.25 o 
   0  10   6     1185.55     1250.12     38.45 o 
   2  10   6      654.69      716.08     43.65 o 
   4  10   6    13477.76    13289.75    228.21 o 
  -7  11   6      409.33      502.30     43.37 o 
  -5  11   6     5620.05     5344.60    119.08 o 
  -3  11   6     4936.00     4779.08    105.21 o 
  -1  11   6    22189.15    22204.26    259.20 o 
   1  11   6    12985.15    13254.75    234.94 o 
   3  11   6    12238.89    12589.44    215.48 o 
   5  11   6      749.42      878.84     57.67 o 
  -6  12   6      482.00      442.92     48.61 o 
  -4  12   6      558.59      610.76     45.02 o 
  -2  12   6      287.18      360.28     42.99 o 
   0  12   6      231.47      260.51     28.78 o 
   2  12   6     1206.15     1116.35     51.05 o 
   4  12   6       26.52       87.56     24.00 o 
  -5  13   6      174.72      251.99     32.47 o 
  -3  13   6     6123.31     6252.73    131.08 o 
  -1  13   6     9051.72     8922.38    161.76 o 
   1  13   6     8510.11     8754.05    165.95 o 
   3  13   6     1226.30     1327.02     69.08 o 
  -6  14   6     7518.27     7579.93    345.10 o 
  -4  14   6     5381.01     5361.39    124.62 o 
  -2  14   6     1689.32     1818.66     77.49 o 
   0  14   6       18.96       40.47     18.58 o 
   2  14   6     3699.04     3858.22    119.16 o 
  -5  15   6     1728.17     1664.72     83.34 o 
  -3  15   6     1425.43     1425.57     60.65 o 
  -1  15   6     3390.22     3288.62    135.66 o 
   1  15   6     3281.25     3431.82     98.19 o 
  -4  16   6     3532.86     3748.18    129.86 o 
  -2  16   6      124.58      225.80     36.64 o 
   0  16   6        3.41       58.87     25.58 o 
  -3  17   6     7535.50     7707.89    231.17 o 
  -1  17   6     4534.66     5287.87    291.32 o 
  -9   1   7     5563.65     5509.15    139.91 o 
  -7   1   7     6759.39     6931.61    141.62 o 
  -5   1   7     3870.89     3867.24     72.72 o 
  -3   1   7      778.21      785.41     30.00 o 
  -1   1   7     4546.45     4298.08     72.98 o 
   1   1   7    24795.22    24456.08    303.79 o 
   3   1   7    13718.44    13439.17    162.58 o 
   5   1   7     8070.73     8184.29    133.37 o 
   7   1   7      970.51     1264.01    125.44 o 
  -8   2   7     3850.05     3829.92     91.53 o 
  -6   2   7     9542.20     9648.07    136.59 o 
  -4   2   7    34019.06    34185.14    384.69 o 
  -2   2   7    24423.68    22447.86    246.30 o 
   0   2   7    36009.22    35156.59    372.34 o 
   2   2   7     2121.09     1998.26     47.87 o 
   4   2   7       20.70       48.66     15.61 o 
   6   2   7     4959.99     4981.16    108.01 o 
  -9   3   7     3861.00     3872.69    113.36 o 
  -7   3   7      219.78      262.75     27.53 o 
  -5   3   7     3198.40     3222.40     65.72 o 
  -3   3   7     1178.65     1106.89     30.48 o 
  -1   3   7        6.01       49.50      9.55 o 
   1   3   7     6695.89     6546.33    117.44 o 
   3   3   7      995.25     1117.15     37.10 o 
   5   3   7     4197.23     4510.28     92.37 o 
  -8   4   7      569.70      655.49     41.02 o 
  -6   4   7    10810.51    10505.68    163.66 o 
  -4   4   7     4570.26     4193.47    155.24 o 
  -2   4   7    21128.18    21170.47    219.77 o 
   0   4   7      588.18      520.67     24.85 o 
   2   4   7      536.27      590.25     29.12 o 
   4   4   7     4674.09     4590.02     90.54 o 
   6   4   7      112.88      155.77     26.99 o 
  -9   5   7     1777.04     1870.00     74.41 o 
  -7   5   7    18375.83    18289.47    256.68 o 
  -5   5   7      111.66      122.01     17.84 o 
  -3   5   7      317.24      357.52     21.55 o 
  -1   5   7    29236.07    29950.74    295.78 o 
   1   5   7    18819.49    17640.15    210.39 o 
   3   5   7    38795.13    38100.59    407.74 o 
   5   5   7     4356.64     4586.83    103.69 o 
  -8   6   7       32.50       71.11     20.35 o 
  -6   6   7    16982.02    17000.00    237.53 o 
  -4   6   7     4628.59     4315.88    133.87 o 
  -2   6   7    37436.79    37575.50    365.64 o 
   0   6   7     1831.12     1680.82     44.66 o 
   2   6   7     9543.71     9288.28    133.35 o 
   4   6   7     2529.72     2373.96     69.29 o 
   6   6   7        9.39       65.37     53.98 o 
  -9   7   7     1317.58     1439.90    117.00 o 
  -7   7   7      654.55      591.05     44.21 o 
  -5   7   7     5120.10     5193.55    101.12 o 
  -3   7   7     3846.96     3823.55     65.68 o 
  -1   7   7     3364.95     3491.18     69.95 o 
   1   7   7     7736.28     7308.86    124.56 o 
   3   7   7     1942.48     2009.74     69.83 o 
   5   7   7     1699.52     1551.59     67.63 o 
  -8   8   7     4150.55     3933.41    110.64 o 
  -6   8   7     1755.54     1641.42     62.53 o 
  -4   8   7    47274.14    47783.09    461.56 o 
  -2   8   7     6363.55     5984.27    101.75 o 
   0   8   7    24653.09    24357.54    326.08 o 
   2   8   7     4030.38     3853.98    105.69 o 
   4   8   7        4.19       -1.61     17.64 o 
  -7   9   7      148.35      199.95     30.15 o 
  -5   9   7    10727.10    10511.62    187.01 o 
  -3   9   7     9223.57     9127.02    120.39 o 
  -1   9   7     1387.94     1326.58     44.95 o 
   1   9   7    41304.20    42034.67    542.23 o 
   3   9   7     5398.15     5623.84    128.80 o 
   5   9   7    17983.53    18688.87    306.11 o 
  -8  10   7     7074.83     6748.18    297.99 o 
  -6  10   7      291.50      391.23     37.46 o 
  -4  10   7    15369.96    15297.98    211.96 o 
  -2  10   7      111.00      153.99     23.02 o 
   0  10   7     8955.09     8921.45    139.89 o 
   2  10   7     1695.94     1753.30     65.44 o 
   4  10   7     2913.42     2656.39     88.41 o 
  -7  11   7    11627.59    11581.29    218.77 o 
  -5  11   7      537.93      443.33     45.30 o 
  -3  11   7     5247.34     5257.75    113.63 o 
  -1  11   7     9769.59     9767.67    170.85 o 
   1  11   7        6.48       25.57     17.88 o 
   3  11   7    12392.16    12245.24    218.70 o 
  -6  12   7    19827.37    19292.01    363.47 o 
  -4  12   7     4117.29     4135.38    102.34 o 
  -2  12   7    39822.56    40624.03    532.75 o 
   0  12   7      179.13      292.58     30.93 o 
   2  12   7     6704.41     6854.10    145.67 o 
   4  12   7     6946.76     6931.93    323.31 o 
  -5  13   7     1761.51     1681.88     79.65 o 
  -3  13   7     2591.07     2690.76     80.52 o 
  -1  13   7    15055.08    15144.90    284.65 o 
   1  13   7        4.89       44.22     21.77 o 
   3  13   7    15680.37    16059.92    520.99 o 
  -4  14   7     3550.82     3617.00     99.73 o 
  -2  14   7     3104.17     2789.79     95.65 o 
   0  14   7     5997.65     5962.55    301.76 o 
   2  14   7     3110.94     3096.38    109.06 o 
  -5  15   7     8372.08     7951.93    350.21 o 
  -3  15   7     2963.40     2830.28     95.24 o 
  -1  15   7      232.27      255.98     47.06 o 
   1  15   7    14222.39    14808.48    351.65 o 
  -4  16   7    16220.27    15098.41    537.48 o 
  -2  16   7      910.57     1032.95     81.60 o 
   0  16   7    11194.78    11651.30    435.80 o 
  -8   0   8     1518.67     1422.21     99.53 o 
  -6   0   8     1509.91     1748.73     70.49 o 
  -4   0   8    55796.05    58888.34    860.33 o 
  -2   0   8    18068.69    17481.19    379.09 o 
   0   0   8    83513.37    86044.97   1196.47 o 
   2   0   8     3357.77     3042.16    124.88 o 
   4   0   8    16538.45    16783.76    265.19 o 
   6   0   8     2576.07     2181.34    172.16 o 
  -9   1   8    10104.57     9266.70    195.39 o 
  -7   1   8       30.13       44.87     15.08 o 
  -5   1   8    35516.39    36492.30    398.26 o 
  -3   1   8        7.85       42.91     14.67 o 
  -1   1   8    12796.36    12666.66    180.37 o 
   1   1   8    16061.82    16480.43    201.86 o 
   3   1   8        2.31       54.20     16.55 o 
   5   1   8    16589.92    16692.28    222.90 o 
  -8   2   8     5154.68     5004.05    109.22 o 
  -6   2   8     4808.60     4617.75     86.56 o 
  -4   2   8     6551.66     6496.72    103.61 o 
  -2   2   8    16389.59    16466.70    219.91 o 
   0   2   8     2878.61     2928.52     61.57 o 
   2   2   8    12969.60    12427.57    154.32 o 
   4   2   8     2528.34     2413.64     65.31 o 
   6   2   8     2010.19     1963.84    159.20 o 
  -9   3   8      161.72      207.55     36.40 o 
  -7   3   8    29468.72    29301.98    407.75 o 
  -5   3   8     3428.39     3359.67     70.26 o 
  -3   3   8    43313.92    44258.29    468.24 o 
  -1   3   8     4321.55     4425.42     69.82 o 
   1   3   8     1287.37     1269.30     38.08 o 
   3   3   8    27117.63    26209.36    352.45 o 
   5   3   8     1723.96     1917.43     60.85 o 
  -8   4   8     6044.51     5991.41    123.15 o 
  -6   4   8    10780.75    10180.88    163.45 o 
  -4   4   8     1203.69     1118.92     42.45 o 
  -2   4   8    64920.59    67042.16   1227.06 o 
   0   4   8     6959.93     5942.64    154.91 o 
   2   4   8    34368.33    33663.87    339.34 o 
   4   4   8       33.77       49.75     18.83 o 
  -9   5   8     1751.83     1752.02    126.42 o 
  -7   5   8     6995.84     6793.02    141.99 o 
  -5   5   8     1132.90     1323.14     43.40 o 
  -3   5   8     9284.01     9016.50    239.55 o 
  -1   5   8     3725.16     3672.70     80.26 o 
   1   5   8     2731.88     2649.18     56.49 o 
   3   5   8     6052.76     5645.25    103.12 o 
   5   5   8     1180.68     1129.12     54.31 o 
  -8   6   8      647.57      602.05     47.82 o 
  -6   6   8     4182.61     4149.16    107.48 o 
  -4   6   8     8747.67     8717.95    161.91 o 
  -2   6   8      598.04      690.59     31.60 o 
   0   6   8    26605.47    26331.12    296.39 o 
   2   6   8     1121.87     1087.26     44.94 o 
   4   6   8     7862.26     7633.70    144.87 o 
  -7   7   8     3122.11     3335.04     96.63 o 
  -5   7   8    28510.63    28828.09    364.53 o 
  -3   7   8     1599.82     1571.50     51.08 o 
  -1   7   8     8137.59     7922.29    167.21 o 
   1   7   8     7699.15     7704.16    144.74 o 
   3   7   8     1147.31     1172.20     56.49 o 
   5   7   8    16228.54    16844.94    576.55 o 
  -8   8   8      839.11      902.60     58.21 o 
  -6   8   8      355.81      448.29     39.59 o 
  -4   8   8    10060.53     9835.94    144.12 o 
  -2   8   8      313.02      341.39     25.67 o 
   0   8   8    17416.26    17537.16    234.06 o 
   2   8   8      338.87      484.04     59.35 o 
   4   8   8     5386.97     5435.32    134.79 o 
  -7   9   8     3520.22     3623.01    103.51 o 
  -5   9   8        1.39       50.78     19.92 o 
  -3   9   8     5694.72     5858.40     99.51 o 
  -1   9   8     1848.09     1866.83     64.18 o 
   1   9   8      426.86      452.93     39.33 o 
   3   9   8     4578.08     4137.95    112.78 o 
  -6  10   8     1033.63     1010.11     53.25 o 
  -4  10   8      684.31      773.09     54.62 o 
  -2  10   8    19879.73    19895.37    265.68 o 
   0  10   8     9726.30     9530.00    205.16 o 
   2  10   8    17549.87    17760.93    283.77 o 
   4  10   8      767.74      961.76     88.04 o 
  -7  11   8     8403.13     8464.35    249.18 o 
  -5  11   8     2660.04     2831.00    101.66 o 
  -3  11   8     5309.72     5359.98    135.38 o 
  -1  11   8       63.48       74.10     22.88 o 
   1  11   8        0.95       16.83     18.68 o 
   3  11   8     4060.48     4285.97    157.72 o 
  -6  12   8      656.20      673.48     60.18 o 
  -4  12   8       84.68      161.80     30.31 o 
  -2  12   8        7.85       39.30     17.44 o 
   0  12   8       10.76       29.53     26.45 o 
   2  12   8      809.35     1042.74     59.49 o 
  -5  13   8     6143.20     6332.76    169.96 o 
  -3  13   8     2488.34     2591.13    121.80 o 
  -1  13   8      219.70      280.90     47.60 o 
   1  13   8     1893.89     1940.30     95.59 o 
  -4  14   8     3945.53     3772.70    118.59 o 
  -2  14   8     8512.34     8734.95    196.20 o 
   0  14   8    12652.36    13216.47    330.19 o 
   2  14   8     6989.49     7310.21    309.57 o 
  -3  15   8      406.75      496.50     50.03 o 
  -1  15   8       68.24      191.99     55.75 o 
  -9   1   9      494.35      519.46     50.88 o 
  -7   1   9     2539.62     2659.31     88.24 o 
  -5   1   9    12072.97    11975.01    166.80 o 
  -3   1   9     9808.29     9301.27    174.10 o 
  -1   1   9    15576.96    15275.09    212.95 o 
   1   1   9     2285.24     2251.53     52.67 o 
   3   1   9       41.67       76.66     16.37 o 
   5   1   9     1423.03     1356.60     64.46 o 
  -8   2   9     4126.18     4364.87    103.59 o 
  -6   2   9     8073.74     8123.85    129.47 o 
  -4   2   9        2.22       53.12     15.97 o 
  -2   2   9      549.33      604.89     44.83 o 
   0   2   9    21167.97    21988.34    234.28 o 
   2   2   9    16243.49    16407.73    193.85 o 
   4   2   9    14998.27    14840.71    332.07 o 
  -9   3   9     1709.00     1869.81    154.69 o 
  -7   3   9       48.32       87.07     20.78 o 
  -5   3   9     3303.62     3272.56     72.46 o 
  -3   3   9       79.04      158.06     33.75 o 
  -1   3   9     4459.27     4417.25     92.18 o 
   1   3   9       58.39       89.40     15.79 o 
   3   3   9     1091.40     1015.52     48.67 o 
  -8   4   9     6043.28     6118.75    127.37 o 
  -6   4   9      149.24      202.02     25.71 o 
  -4   4   9     1136.78     1096.19     52.71 o 
  -2   4   9     4275.45     4055.57    103.03 o 
   0   4   9     1225.18     1126.74     35.99 o 
   2   4   9     8721.19     8511.05    138.14 o 
   4   4   9      147.05      200.71     27.87 o 
  -9   5   9      261.41      275.81     63.21 o 
  -7   5   9    11617.21    11423.28    187.70 o 
  -5   5   9    10127.17     9980.18    148.70 o 
  -3   5   9    41533.71    41711.87    559.69 o 
  -1   5   9    10680.59    10050.82    159.48 o 
   1   5   9    11276.99    11292.21    146.44 o 
   3   5   9     1435.50     1450.11     55.70 o 
   5   5   9       48.85      173.93     68.71 o 
  -8   6   9     8066.90     7917.02    170.82 o 
  -6   6   9       11.41       41.72     17.84 o 
  -4   6   9     3534.90     3573.29     85.52 o 
  -2   6   9     8717.81     8669.36    143.61 o 
   0   6   9     1185.54     1262.61     48.98 o 
   2   6   9    19372.53    19049.47    261.11 o 
   4   6   9     1850.50     2156.11     72.99 o 
  -7   7   9     2289.71     2247.35     79.31 o 
  -5   7   9     5400.50     5516.62    112.29 o 
  -3   7   9     1142.78     1219.14     54.83 o 
  -1   7   9     6004.59     5855.96    113.28 o 
   1   7   9     3431.54     3094.91     89.80 o 
   3   7   9      469.91      478.37     44.94 o 
  -8   8   9      728.24     1046.70    139.38 o 
  -6   8   9    12246.81    12270.54    219.21 o 
  -4   8   9     2557.37     2495.08     70.32 o 
  -2   8   9       98.17      154.89     22.73 o 
   0   8   9    23301.47    22803.07    338.80 o 
   2   8   9     1878.97     2000.95     75.18 o 
  -7   9   9      241.90      279.67     35.49 o 
  -5   9   9    31070.85    31494.21    447.67 o 
  -3   9   9     7709.92     7838.04    181.37 o 
  -1   9   9    30326.02    30391.81    424.96 o 
   1   9   9       10.23       42.98     19.12 o 
   3   9   9     2484.57     2519.67     92.51 o 
  -6  10   9     3924.85     3783.41    106.22 o 
  -4  10   9     3517.16     3521.95    236.35 o 
  -2  10   9      888.51      888.17     48.86 o 
   0  10   9     7430.54     7013.54    176.06 o 
   2  10   9      414.88      342.55     38.93 o 
  -5  11   9      141.92      137.35     37.09 o 
  -3  11   9    13073.47    13209.84    321.51 o 
  -1  11   9       80.97      103.92     26.13 o 
   1  11   9     5021.39     4887.57    166.89 o 
  -6  12   9       58.22      171.18     63.01 o 
  -4  12   9     4636.16     4820.62    214.76 o 
  -2  12   9    11307.09    11237.33    256.43 o 
   0  12   9      357.57      462.78     87.85 o 
   2  12   9    19471.04    20994.52    475.33 o 
  -5  13   9      125.09      298.97     81.47 o 
  -3  13   9    20766.79    20787.17    366.93 o 
  -1  13   9        2.32       51.62     30.99 o 
  -4  14   9     1651.85     1624.62    146.84 o 
  -2  14   9     4053.19     3455.36    191.20 o 
  -8   0  10      983.05     1154.82     90.19 o 
  -6   0  10    37512.61    38630.07    615.17 o 
  -4   0  10     3431.41     3137.57    132.54 o 
  -2   0  10    20158.85    19454.70    431.96 o 
   0   0  10     6054.33     6489.06    299.07 o 
   2   0  10      157.07      244.81     30.10 o 
   4   0  10    17981.19    17505.28    527.76 o 
  -7   1  10     5137.04     5246.89    103.76 o 
  -5   1  10    13441.25    13508.11    241.01 o 
  -3   1  10      521.05      546.60     46.02 o 
  -1   1  10    32770.91    32991.86    462.95 o 
   1   1  10       53.48       56.03     14.60 o 
   3   1  10    10681.67    10715.68    140.40 o 
  -8   2  10     5438.01     5439.63    121.12 o 
  -6   2  10     2218.07     2168.01     61.68 o 
  -4   2  10    10548.95    10160.20    238.05 o 
  -2   2  10     4969.65     4806.37    118.48 o 
   0   2  10     4348.32     4099.20     92.52 o 
   2   2  10     7441.93     7255.92    112.76 o 
   4   2  10      581.16      598.98     36.69 o 
  -7   3  10     3036.79     2961.48     82.89 o 
  -5   3  10      606.39      715.71     41.81 o 
  -3   3  10    37728.61    38594.24    754.83 o 
  -1   3  10     3812.74     3718.35    100.66 o 
   1   3  10    33756.98    34430.58    454.21 o 
   3   3  10      207.55      300.42     29.59 o 
  -8   4  10    16083.24    15926.99    275.11 o 
  -6   4  10     1533.90     1696.14     54.67 o 
  -4   4  10    28234.98    28072.06    411.91 o 
  -2   4  10      257.96      337.34     37.56 o 
   0   4  10     3683.22     3516.51     94.33 o 
   2   4  10    11166.56    11189.92    205.12 o 
   4   4  10      243.37      334.31     92.46 o 
  -7   5  10     2703.22     2444.87     75.16 o 
  -5   5  10      788.53      888.37     45.93 o 
  -3   5  10     9665.46     9618.72    185.12 o 
  -1   5  10      463.93      556.25     38.28 o 
   1   5  10     5927.73     6209.90    101.47 o 
   3   5  10     1964.73     1886.94     66.18 o 
  -8   6  10        3.48       70.98     27.73 o 
  -6   6  10    11519.29    11881.57    217.60 o 
  -4   6  10      218.61      355.04     38.84 o 
  -2   6  10     6761.46     6545.43    143.48 o 
   0   6  10     4422.97     4391.24    118.21 o 
   2   6  10       13.01       38.37     18.98 o 
  -7   7  10     1462.72     1640.75     69.27 o 
  -5   7  10     7734.68     7641.61    160.60 o 
  -3   7  10     1952.23     2084.16     75.27 o 
  -1   7  10    28983.54    29043.63    370.20 o 
   1   7  10     4995.87     5034.64    149.87 o 
   3   7  10    13435.73    13684.00    282.61 o 
  -6   8  10     7247.76     7317.08    183.05 o 
  -4   8  10       43.48       47.35     23.49 o 
  -2   8  10     4987.42     4970.36    141.73 o 
   0   8  10     1965.79     2064.51     79.53 o 
   2   8  10       91.99      116.65     27.08 o 
  -7   9  10      337.00      310.75     43.08 o 
  -5   9  10     1565.34     1518.66     74.71 o 
  -3   9  10     3588.12     3789.28    120.98 o 
  -1   9  10       32.72       83.22     23.78 o 
   1   9  10     3875.80     3682.26    128.89 o 
  -6  10  10     3121.90     3659.56    150.41 o 
  -4  10  10    11094.35    11139.53    410.87 o 
  -2  10  10      246.46      312.25     43.97 o 
   0  10  10      223.01      264.16     41.80 o 
  -5  11  10      282.23      472.31     89.71 o 
  -3  11  10     4831.60     4905.21    185.41 o 
  -1  11  10     3869.30     4338.34    166.12 o 
   1  11  10     9857.89    10031.37    287.81 o 
  -4  12  10        1.14       80.49     45.15 o 
  -2  12  10       60.24       96.64     27.62 o 
   0  12  10      247.67      242.83     65.96 o 
  -3  13  10     2379.21     2309.92    160.97 o 
  -7   1  11     3484.27     3601.77     95.14 o 
  -5   1  11      307.12      395.03     42.33 o 
  -3   1  11       35.36       20.37     23.33 o 
  -1   1  11     4769.26     4690.77    120.96 o 
   1   1  11     7468.37     7660.06    126.94 o 
   3   1  11     7857.58     7895.83    124.98 o 
  -8   2  11      990.43     1108.34     72.96 o 
  -6   2  11    11520.75    11434.23    218.08 o 
  -4   2  11     8814.85     8754.17    183.62 o 
  -2   2  11    18487.10    18555.93    410.62 o 
   0   2  11     4409.45     4537.25    117.39 o 
   2   2  11     1177.47     1332.97     45.16 o 
  -7   3  11      867.85      832.49     66.54 o 
  -5   3  11      118.60      176.97     31.96 o 
  -3   3  11      494.03      519.08     49.68 o 
  -1   3  11     2317.43     2402.57     82.04 o 
   1   3  11      860.57     1004.76     66.46 o 
   3   3  11     5816.35     6218.76    144.33 o 
  -8   4  11      810.58      787.79     82.73 o 
  -6   4  11      300.00      401.84     42.36 o 
  -4   4  11     7429.29     7258.36    161.47 o 
  -2   4  11     1353.08     1370.83     67.70 o 
   0   4  11     4283.78     4243.96     99.72 o 
   2   4  11      672.24      692.36     41.27 o 
  -7   5  11     1966.39     2303.60     84.99 o 
  -5   5  11     5086.60     5238.51    134.69 o 
  -3   5  11     2252.39     2345.77     84.22 o 
  -1   5  11     1319.64     1350.27     62.15 o 
   1   5  11    16856.28    16908.59    251.75 o 
  -6   6  11      641.79      784.61     66.05 o 
  -4   6  11    16170.14    16232.19    278.05 o 
  -2   6  11     1547.89     1598.17     67.95 o 
   0   6  11     9310.26     9247.78    164.03 o 
   2   6  11      209.51      214.08     33.65 o 
  -7   7  11     3878.23     3839.14    223.20 o 
  -5   7  11     1906.81     1788.80     74.43 o 
  -3   7  11     1903.50     1879.58     74.68 o 
  -1   7  11     3746.36     3653.91    130.09 o 
   1   7  11     1031.11     1096.90     76.99 o 
  -6   8  11    11850.71    12644.40    471.13 o 
  -4   8  11     1673.82     1886.27     75.47 o 
  -2   8  11    20601.37    20285.15    376.43 o 
   0   8  11      102.49      181.11     37.05 o 
  -5   9  11      293.97      310.65     86.08 o 
  -3   9  11      841.69      875.43     76.32 o 
  -1   9  11    12062.60    11919.91    260.30 o 
   1   9  11      618.88      825.86    116.61 o 
  -4  10  11       72.39       94.23     49.27 o 
  -2  10  11     6824.88     6709.11    179.04 o 
   0  10  11      711.30      724.76     81.40 o 
  -3  11  11     3598.49     3467.59    220.84 o 
  -1  11  11      242.59      223.00     60.66 o 
  -6   0  12     4125.44     3993.20    170.69 o 
  -4   0  12      228.96      292.63     76.85 o 
  -2   0  12    32056.70    32612.93    671.65 o 
   0   0  12     1749.15     1836.86    104.80 o 
   2   0  12    16374.31    16742.96    306.84 o 
  -7   1  12    12384.50    13191.90    368.27 o 
  -5   1  12        9.84       38.34     26.06 o 
  -3   1  12     9613.18     9442.64    194.76 o 
  -1   1  12     3766.98     3589.78    105.37 o 
   1   1  12     1668.48     1614.71     70.63 o 
  -6   2  12     3094.06     2851.86    116.03 o 
  -4   2  12     6847.84     6690.88    161.53 o 
  -2   2  12     1445.95     1364.05     89.45 o 
   0   2  12     7714.30     7466.96    163.73 o 
   2   2  12      685.81      702.61    104.07 o 
  -5   3  12    22165.88    21549.38    355.53 o 
  -3   3  12       16.61       36.86     28.90 o 
  -1   3  12     5162.57     4825.41    151.45 o 
   1   3  12     6543.88     6467.00    133.70 o 
  -6   4  12     1665.15     1648.12     95.39 o 
  -4   4  12    15130.22    14867.71    372.89 o 
  -2   4  12     1597.24     1770.23     73.08 o 
   0   4  12    21404.46    21021.60    338.86 o 
  -5   5  12     3315.65     3275.21    107.95 o 
  -3   5  12     2469.71     2365.13     87.28 o 
  -1   5  12     2341.02     2367.10     85.14 o 
   1   5  12     2515.38     2644.62    166.27 o 
  -6   6  12     2714.36     2778.89    212.40 o 
  -4   6  12       11.09       65.13     27.17 o 
  -2   6  12    12013.78    11810.86    224.04 o 
   0   6  12      562.71      724.29     78.82 o 
  -5   7  12     1728.79     2141.26     99.37 o 
  -3   7  12    11152.25    10748.00    212.83 o 
  -1   7  12      432.37      473.65     54.14 o 
  -4   8  12        1.33       65.40     32.11 o 
  -2   8  12     8076.42     7977.13    204.17 o 
  -3   9  12       58.60      169.34     45.96 o 
  -1   9  12     1053.98      928.13    118.96 o 
  -3   1  13     8429.17     8578.73    196.92 o 
  -1   1  13     4529.52     4410.75    206.71 o 
  -4   2  13      950.86      980.32     66.73 o 
  -2   2  13     1380.10     1407.68     67.56 o 
  -5   3  13      499.27      508.82     97.96 o 
  -3   3  13     4777.87     4736.35    131.15 o 
  -1   3  13      694.61      845.71    100.51 o 
  -4   4  13      528.59      553.08     75.27 o 
  -2   4  13        0.84       50.53     34.43 o 
  -3   5  13     3312.84     3731.37    233.21 o 
  -1   5  13    10140.21    10424.78    416.56 o 
  -2   6  13      159.01      136.04     58.89 o 
  -3   7  13     1679.18     1915.94    162.15 o 
                                                 
